# Supplementary material for: Quantifying replication stress in cancer without proliferation confounding
Source: Cell Stress. 2025 Oct 28;9:201–15. doi: 10.15698/cst2025.10.312 (PMC12632277; doi:10.15698/cst2025.10.312)
Supplement: Supplementary file 2 [file ces-09-201-s02.xlsx]

## Sheet: Sheet1
	Supp Table S1	Repstress prolif	Association of the repstress signature genes to proliferation markers and the gene ontology gene sets they are assigned to
	Supp Table S2	All RS induction	Publicly available samples with induced replication stress including drug-based treatment
	Supp Table S3	Prior RS pathway	List of replication stress related gene ontology gene sets and their genes
	Supp Table S4	RS CC GSEA	Association of the TRSS to cell cycle-related pathways in primary tumors and cell lines
	Supp Table S5	TRSS MMR protein	Association of the TRSS to the expression of MMR proteins

## Sheet: Supp Table 1 - Repstress prolif
Supplementary Table S1: Spearman correlation of repstress signature genes to three proliferation measures.
Gene	Spear_cor_Prolif	pval_Prolif	Spear_cor_PCNA	pval_PCNA	Spear_cor_MKI67	pval_MKI67	CC gene	cc_gs
CCNA2	0.89	0.00e+00	0.53	0.00e+00	0.74	0.00e+00	TRUE	GOBP_MITOTIC_CELL_CYCLE GOBP_CELL_CYCLE GOBP_CELL_CYCLE_PROCESS GOBP_CELL_CYCLE_PHASE_TRANSITION GOBP_MITOTIC_CELL_CYCLE_PHASE_TRANSITION GOBP_CELL_CYCLE_G2_M_PHASE_TRANSITION GOBP_CELL_CYCLE_G1_S_PHASE_TRANSITION GOBP_REGULATION_OF_CELL_CYCLE GOBP_MITOTIC_CELL_CYCLE_PROCESS HALLMARK_G2M_CHECKPOINT HALLMARK_MYC_TARGETS_V1
GINS1	0.79	0.00e+00	0.69	0.00e+00	0.58	0.00e+00	TRUE	GOBP_MITOTIC_CELL_CYCLE GOBP_CELL_CYCLE GOBP_CELL_CYCLE_PROCESS GOBP_CELL_CYCLE_DNA_REPLICATION GOBP_MITOTIC_CELL_CYCLE_PROCESS HALLMARK_E2F_TARGETS
AURKB	0.78	0.00e+00	0.55	0.00e+00	0.65	0.00e+00	TRUE	GOBP_CELL_CYCLE_CHECKPOINT_SIGNALING GOBP_MITOTIC_CELL_CYCLE GOBP_CELL_CYCLE GOBP_MITOTIC_CELL_CYCLE_CHECKPOINT_SIGNALING GOBP_REGULATION_OF_MITOTIC_CELL_CYCLE GOBP_REGULATION_OF_CELL_CYCLE_PROCESS GOBP_NEGATIVE_REGULATION_OF_CELL_CYCLE_PROCESS GOBP_CELL_CYCLE_PROCESS GOBP_CELL_CYCLE_PHASE_TRANSITION GOBP_MITOTIC_CELL_CYCLE_PHASE_TRANSITION GOBP_CELL_CYCLE_G2_M_PHASE_TRANSITION GOBP_NEGATIVE_REGU…
ORC6	0.74	0.00e+00	0.51	0.00e+00	0.51	0.00e+00	TRUE	HALLMARK_G2M_CHECKPOINT HALLMARK_E2F_TARGETS
RRM1	0.53	0.00e+00	0.43	0.00e+00	0.47	0.00e+00	TRUE	GOBP_MITOTIC_CELL_CYCLE GOBP_CELL_CYCLE GOBP_REGULATION_OF_MITOTIC_CELL_CYCLE GOBP_REGULATION_OF_CELL_CYCLE_PROCESS GOBP_CELL_CYCLE_PROCESS GOBP_CELL_CYCLE_PHASE_TRANSITION GOBP_MITOTIC_CELL_CYCLE_PHASE_TRANSITION GOBP_CELL_CYCLE_G2_M_PHASE_TRANSITION GOBP_CELL_CYCLE_G1_S_PHASE_TRANSITION GOBP_POSITIVE_REGULATION_OF_CELL_CYCLE GOBP_POSITIVE_REGULATION_OF_MITOTIC_CELL_CYCLE GOBP_REGULATION_OF_CELL…
RFC5	0.55	0.00e+00	0.48	0.00e+00	0.38	2.30e-280	FALSE
POLA1	0.44	0.00e+00	0.33	5.06e-208	0.43	0.00e+00	TRUE	GOBP_MITOTIC_CELL_CYCLE GOBP_CELL_CYCLE GOBP_CELL_CYCLE_PROCESS GOBP_CELL_CYCLE_DNA_REPLICATION GOBP_CELL_CYCLE_DNA_REPLICATION_INITIATION GOBP_MITOTIC_CELL_CYCLE_PROCESS
SUV39H1	0.4	1.08e-318	0.4	7.35e-319	0.31	4.93e-187	TRUE	GOBP_CELL_CYCLE GOBP_NEGATIVE_REGULATION_OF_CELL_CYCLE GOBP_REGULATION_OF_CELL_CYCLE HALLMARK_G2M_CHECKPOINT HALLMARK_E2F_TARGETS
RMI1	0.42	0.00e+00	0.31	1.26e-190	0.33	2.80e-210	TRUE	GOBP_CELL_CYCLE GOBP_CELL_CYCLE_PROCESS GOBP_MEIOTIC_CELL_CYCLE GOBP_MEIOSIS_I_CELL_CYCLE_PROCESS GOBP_MEIOTIC_CELL_CYCLE_PROCESS
SRSF1	0.41	0.00e+00	0.27	9.25e-139	0.28	2.79e-153	TRUE	HALLMARK_G2M_CHECKPOINT HALLMARK_E2F_TARGETS HALLMARK_MYC_TARGETS_V1
MTF2	0.3	2.70e-173	0.12	1.31e-27	0.18	2.21e-59	TRUE	HALLMARK_G2M_CHECKPOINT
POLD4	0.21	3.48e-86	0.09	1.91e-16	0.18	1.33e-61	FALSE
PRPS1	0.16	2.02e-49	0.18	2.31e-64	0.09	7.24e-17	TRUE	HALLMARK_E2F_TARGETS
LIG3	0.16	7.88e-47	0.04	8.50e-05	0.15	1.36e-44	TRUE	GOBP_CELL_CYCLE HALLMARK_G2M_CHECKPOINT
TNPO2	0.06	2.82e-09	-0.04	1.93e-04	0.15	6.59e-41	TRUE	HALLMARK_G2M_CHECKPOINT
POLE4	-0.05	5.16e-06	-0.19	2.86e-70	0.09	1.68e-16	TRUE	HALLMARK_E2F_TARGETS
GADD45G	-0.22	2.54e-93	-0.07	3.31e-10	-0.21	1.14e-81	TRUE	GOBP_CELL_CYCLE GOBP_REGULATION_OF_CELL_CYCLE

## Sheet: Supp Table 2 - All RS induction
Supplementary Table S2: Samples with replication stress-induction by gene amplification or knockout, or treatment with replication stress-inducing drugs for generating a replication stress signature.
Study_ID	Cell line	RS Technique	Drug Dosage	GEO series	Dataset	Publication link	Publication title
GSE150354	BJ	APH	200 nM	GSE150354	Training	https://pubmed.ncbi.nlm.nih.gov/32680994/	3D genome organization contributes to genome instability at fragile sites
GSE150639	hESC	HU	150 µM	GSE150639	Training	https://pubmed.ncbi.nlm.nih.gov/33336840/	Recurrent chromosomal imbalances provide selective advantage to human embryonic stem cells under enhanced replicative stress conditions
GSE159826	RPE_1	APH	200 nM	GSE159826	Training	https://pubmed.ncbi.nlm.nih.gov/33503422/	A FOXO-dependent replication checkpoint restricts proliferation of damaged cells
GSE160277	EBV_lymph	APH	300 nM	GSE160277	Training	https://pubmed.ncbi.nlm.nih.gov/38110032/	Complex interplay between FMRP and DHX9 during DNA replication stress
GSE168689	BJ	APH	400 nM	GSE168689	Training	https://pubmed.ncbi.nlm.nih.gov/36266663/	DNA Replication Stress Generates Distinctive landscapes of DNA copy number alterations and chromosome scale losses
GSE168689	RPE_1	APH	400 nM	GSE168689	Training	https://pubmed.ncbi.nlm.nih.gov/36266663/	DNA Replication Stress Generates Distinctive landscapes of DNA copy number alterations and chromosome scale losses
GSE171845	RPE_1	CCNE1		GSE171845	Training	https://pubmed.ncbi.nlm.nih.gov/35173014/	Transcriptional adaptation to DNA replication stress induced by CCNE1 overexpression
GSE182775	U2OS	HU	2 mM	GSE182775	Training	No publication yet	Histone H3K36me3 regulates E2F transcription as part of the DNA replication stress checkpoint response
GSE185512	RPE_1	CDC25A, CCNE1, MYC		GSE185512	Training	https://pubmed.ncbi.nlm.nih.gov/36323660/	MYC promotes immune-suppression in triple-negative breast cancer via inhibition of interferon signaling
GSE185512	RPE_1_NOp53	CDC25A, CCNE1, MYC		GSE185512	Test	https://pubmed.ncbi.nlm.nih.gov/36323660/	MYC promotes immune-suppression in triple-negative breast cancer via inhibition of interferon signaling
GSE185512	BT549	CDC25A, CCNE1, MYC		GSE185512	Training	https://pubmed.ncbi.nlm.nih.gov/36323660/	MYC promotes immune-suppression in triple-negative breast cancer via inhibition of interferon signaling
GSE185512	MDA_MB231	CDC25A, CCNE1, MYC		GSE185512	Training	https://pubmed.ncbi.nlm.nih.gov/36323660/	MYC promotes immune-suppression in triple-negative breast cancer via inhibition of interferon signaling
GSE185512	HCC1806	CDC25A, CCNE1, MYC		GSE185512	Training	https://pubmed.ncbi.nlm.nih.gov/36323660/	MYC promotes immune-suppression in triple-negative breast cancer via inhibition of interferon signaling
GSE244103	H446	DHX9_KO		GSE244103	Test	https://pubmed.ncbi.nlm.nih.gov/38189443/	Targeting DHX9 Triggers Tumor-Intrinsic Interferon Response and Replication Stress in Small Cell Lung Cancer
GSE244103	H82	DHX9_KO		GSE244103	Training	https://pubmed.ncbi.nlm.nih.gov/38189443/	Targeting DHX9 Triggers Tumor-Intrinsic Interferon Response and Replication Stress in Small Cell Lung Cancer
GSE244103	H196	DHX9_KO		GSE244103	Training	https://pubmed.ncbi.nlm.nih.gov/38189443/	Targeting DHX9 Triggers Tumor-Intrinsic Interferon Response and Replication Stress in Small Cell Lung Cancer
GSE252544	Mia_PACA_2	CDA_KO		GSE252544	Training	https://pubmed.ncbi.nlm.nih.gov/38294491/	Cytidine Deaminase Resolves Replicative Stress and Protects Pancreatic Cancer from DNA-Targeting Drugs
GSE292334	HCT116	SMAD4_KO		GSE292334	Test	No publication yet	Loss of SMAD4 drives chromosomal instability in colorectal cancer
GSE292334	HT29	SMAD4_KO		GSE292334	Training	No publication yet	Loss of SMAD4 drives chromosomal instability in colorectal cancer

## Sheet: Supp Table 3 - Prior RS pathway
Supplementary Table S3: Gene sets and genes used as prior knowledge included in the training of the replication stress models.
Gene_set	size	genes
GOBP_DNA_REPLICATION_CHECKPOINT_SIGNALING	18	TOPBP1, HUS1B, RAD9B, DNA2, HUS1, ORC1, TIPIN, CAMSAP3, RAD9A, RAD17, CLSPN, CDT1, CDC45, NAE1, TIMELESS, TICRR, ZNF830, CDC6
GOBP_DNA_SYNTHESIS_INVOLVED_IN_DNA_REPAIR	40	CDKN2D, MAD2L2, POLD3, POLI, TREX1, USP43, FAAP20, PRIMPOL, ZBTB1, SIRT1, RCHY1, POLDIP2, POLN, RRM2B, PCNA, POLK, REV1, DTL, POLA1, POLD1, POLD2, POLE, POLE2, POLH, TEX12, WRNIP1, POLD4, REV3L, RFC3, RRM1, SYCP1, USP1, VCP, WRN, HROB, SPRTN, SPATA22, PARP10, USP10, PCLAF
GOBP_DNA_REPLICATION	279	CHAF1A, RAD50, CDK2, ALYREF, CDK9, ZMPSTE24, TRAIP, NPM2, MCRS1, CARM1, RNASEH2A, POLD3, POLQ, RUVBL2, EHMT2, DBF4, TOPBP1, CHEK1, FAF1, KAT7, WDHD1, BAZ1A, SUPT16H, POLI, POLG2, TREX1, PNKP, ESCO1, RMI2, TOP1MT, INO80C, PARP1, E2F7, EME1, ADRA2A, KHDC3L, ESCO2, MCMDC2, DACH1, SDE2, DHX9, DDX11, DNA2, DUT, E4F1, EGF, EGFR, EME2, CENPX, PRIMPOL, ENDOG, EREG, LRWD1, FEN1, ZNF365, KIN, WAPL, LPIN1, …
GOBP_DNA_TEMPLATED_DNA_REPLICATION	161	RAD50, CDK2, ALYREF, CDK9, ZMPSTE24, TRAIP, CARM1, POLD3, POLQ, DBF4, TOPBP1, KAT7, WDHD1, BAZ1A, POLG2, PNKP, PARP1, E2F7, EME1, KHDC3L, MCMDC2, DACH1, DDX11, DNA2, EME2, CENPX, PRIMPOL, ENDOG, LRWD1, FEN1, ZNF365, ORC6, ORC3, POLA2, MMS22L, MCM9, CIZ1, BOD1L1, SAMHD1, FBXO5, RPA4, DONSON, HMGA1, MCIDAS, GEN1, POLN, CENPS, NUGGC, LIG1, LIG3, MCM2, MCM3, MCM4, MCM5, MCM6, MCM7, MRE11, OOEP, NBN, …
GOBP_MITOCHONDRIAL_DNA_REPLICATION	14	POLG2, DNA2, PRIMPOL, ENDOG, LIG3, RRM2B, POLG, TWNK, RRM1, METTL4, SSBP1, TEFM, DNAJA3, MGME1
GOBP_DNA_UNWINDING_INVOLVED_IN_DNA_REPLICATION	21	HMGA1, MCM2, MCM3, MCM4, MCM5, MCM6, MCM7, GINS2, TWNK, PURA, RAD51, RECQL, BLM, GINS3, SSBP1, WRN, CDC45, GINS4, RECQL5, RECQL4, GINS1
GOBP_DNA_REPLICATION_SYNTHESIS_OF_RNA_PRIMER	7	PRIMPOL, POLA2, POLA1, POLRMT, PRIM1, PRIM2, HELB
GOBP_DNA_REPLICATION_INITIATION	37	CDK2, TOPBP1, KAT7, LRWD1, ORC6, ORC3, POLA2, CIZ1, RPA4, MCIDAS, MCM2, MCM3, MCM4, MCM5, MCM6, MCM7, NBN, ORC1, ORC2, ORC4, ORC5, GMNN, POLA1, MCM10, PRIM1, PRIM2, WRNIP1, PURA, NOC3L, GINS3, CDT1, CDC45, CCNE1, TICRR, CCNE2, CDC6, CDC34
GOBP_DNA_STRAND_ELONGATION_INVOLVED_IN_DNA_REPLICATION	15	POLD3, DNA2, LIG1, LIG3, MCM3, MCM4, MCM7, PCNA, POLE3, POLA1, POLD2, POLE, RFC3, RFC4, GINS1
GOBP_REGULATION_OF_DNA_REPLICATION	136	CDK2, ZMPSTE24, NPM2, MCRS1, RUVBL2, EHMT2, DBF4, FAF1, KAT7, BAZ1A, POLG2, ESCO1, INO80C, E2F7, ESCO2, DACH1, DHX9, DNA2, EGF, EGFR, ENDOG, EREG, WAPL, LPIN1, PDS5A, JADE2, GTPBP4, ORC3, ZBTB38, KCTD13, CIZ1, ANKRD17, FBXO5, GDF2, BRPF3, GLI1, GLI2, INO80E, TFPT, DONSON, HCRT, ENPP7, ID3, MCIDAS, NUGGC, LIG3, MAS1, MCM2, MCM3, MCM4, MCM5, MCM6, MCM7, ATF1, NBN, NFRKB, ORC5, SMARCAL1, GMNN, PCNA,…
GOBP_DNA_REPAIR	584	XNDC1N, CHAF1A, PARP2, PARP3, HUWE1, ACTR2, RAD50, TRIM28, CDK2, MARCHF6-DT, PSMD14, CDK7, CDK9, ZMPSTE24, STUB1, TRAIP, CDKN2D, MCRS1, MAD2L2, SLC30A9, TADA3, CIB1, KAT5, RNASEH2A, CEBPG, TAF6L, RAD51AP1, CETN1, CETN2, POLD3, POLQ, RUVBL2, BRD8, MORF4L1, ASCC3, TENT4A, TOPBP1, HSF2BP, CHD4, CHEK1, KAT7, DMC1, WDHD1, SUPT16H, CHEK2, POLI, TREX2, SHLD3, TREX1, PNKP, SGF29, CDCA5, PARK7, HELQ, CHRN…
GOBP_REGULATION_OF_DNA_REPAIR	214	PARP3, ACTR2, TRIM28, MARCHF6-DT, CDK9, MCRS1, MAD2L2, TADA3, KAT5, CEBPG, TAF6L, RAD51AP1, POLQ, RUVBL2, BRD8, MORF4L1, CHEK1, KAT7, SHLD3, PNKP, SGF29, HELQ, CGAS, RMI2, ERCC8, TADA1, INO80C, PARP1, SHLD1, CCDC117, PPP4R2, KHDC3L, USP51, RNF168, DHX9, DDX11, EGFR, ARID2, EYA4, ERCC6, EYA1, EYA2, EYA3, FANCB, FGF10, ZNF365, KDM1A, FOXM1, POGZ, FAM168A, USP22, SMCHD1, SIRT1, SF3B3, SPIDR, TFIP11,…
GOBP_DNA_DEALKYLATION_INVOLVED_IN_DNA_REPAIR	9	ASCC3, ALKBH2, ALKBH3, MGMT, MPG, ASCC1, FTO, ASCC2, ALKBH1
GOBP_DNA_REPLICATION_DEPENDENT_CHROMATIN_ASSEMBLY	6	CHAF1A, ASF1A, NASP, ASF1B, RBBP4, CHAF1B
GOBP_NEGATIVE_REGULATION_OF_DNA_REPLICATION	32	WAPL, PDS5A, GTPBP4, FBXO5, GDF2, DONSON, HCRT, ENPP7, MCIDAS, LIG3, SMARCAL1, GMNN, ATR, TIPIN, CAMSAP3, RAD17, BCL6, S100A11, TSPYL2, BLM, GMNC, BRCA2, TERF1, TP53, TTF1, CDT1, ZRANB3, FBH1, TIMELESS, ZNF830, SLFN11, CDC6
GOBP_POSITIVE_REGULATION_OF_NUCLEAR_CELL_CYCLE_DNA_REPLICATION	6	DBF4, ATRX, INO80, WIZ, DBF4B, CDC7
GOBP_REGULATION_OF_DNA_TEMPLATED_DNA_REPLICATION_INITIATION	15	CDK2, KAT7, CIZ1, MCIDAS, MCM2, MCM3, MCM4, MCM5, MCM6, MCM7, NBN, GMNN, WRNIP1, CDT1, TICRR
GOBP_REPLICATION_FORK_PROCESSING	46	RAD50, ALYREF, CDK9, TRAIP, CARM1, PARP1, EME1, KHDC3L, DDX11, DNA2, EME2, CENPX, PRIMPOL, ZNF365, MMS22L, BOD1L1, SAMHD1, GEN1, CENPS, MRE11, OOEP, NBN, TONSL, SMARCAL1, PCNA, RTEL1, ETAA1, ATR, ATRX, RFWD3, EXD2, FANCM, BARD1, RAD51, RBBP8, FAM111A, BLM, SETMAR, NUCKS1, BRCA1, BRCA2, WRN, MUS81, ZRANB3, FBH1, THOC1
GOBP_REGULATION_OF_NUCLEAR_CELL_CYCLE_DNA_REPLICATION	13	ZMPSTE24, DBF4, DACH1, NUGGC, ATRX, INO80, TIPIN, AICDA, WIZ, BCL6, DBF4B, CDT1, CDC7
GOBP_MITOTIC_DNA_REPLICATION_CHECKPOINT_SIGNALING	10	TOPBP1, HUS1B, HUS1, ORC1, RAD17, CLSPN, NAE1, TICRR, ZNF830, CDC6
GOBP_MITOCHONDRIAL_DNA_REPAIR	5	PARP1, DNA2, PRIMPOL, TP53, MGME1
GOBP_CELL_CYCLE_DNA_REPLICATION	44	ZMPSTE24, DBF4, E2F7, DACH1, DNA2, FEN1, FBXO5, RPA4, DONSON, NUGGC, LIG1, MCM2, MCM3, MCM4, MCM6, GMNN, PCNA, RTF2, RTEL1, POLA1, ATRX, INO80, TIPIN, AICDA, WIZ, RAD51, SENP2, UPF1, BCL6, BLM, GINS3, BRCA2, TERF1, TERF2, WRN, E2F8, ATAD5, DBF4B, CDT1, CDC7, CDC45, ZPR1, ZNF830, GINS1
GOBP_DNA_TEMPLATED_DNA_REPLICATION_MAINTENANCE_OF_FIDELITY	56	RAD50, ALYREF, CDK9, TRAIP, CARM1, PARP1, EME1, KHDC3L, DDX11, DNA2, EME2, CENPX, PRIMPOL, ZNF365, MMS22L, MCM9, BOD1L1, SAMHD1, DONSON, GEN1, CENPS, MRE11, OOEP, NBN, TONSL, SMARCAL1, PCNA, RTEL1, POLD1, POLE, ETAA1, ATR, ATRX, TIPIN, RFWD3, EXD2, CAMSAP3, FANCM, BARD1, RAD51, RBBP8, FAM111A, BLM, SETMAR, NUCKS1, BRCA1, BRCA2, WRN, MUS81, ZRANB3, MCM8, FBH1, TIMELESS, ZNF830, SLFN11, THOC1
GOBP_NEGATIVE_REGULATION_OF_DNA_REPAIR	36	MAD2L2, POLQ, SHLD3, CGAS, RMI2, SHLD1, ERCC6, FANCB, SMCHD1, TFIP11, RNF169, HSF1, MIR221, OGG1, UBR5, SHLD2, PARPBP, RADX, RIF1, OTUB1, UBQLN4, RPS3, MAGEF1, TERF2, TP53BP1, TWIST1, OTUB2, CYREN, AUNIP, KLHL15, HMGA2, NUDT16L1, FBH1, HELB, TRIP12, RECQL5
GOBP_POSITIVE_REGULATION_OF_DNA_REPAIR	130	PARP3, ACTR2, TRIM28, MARCHF6-DT, MCRS1, MAD2L2, KAT5, CEBPG, RAD51AP1, RUVBL2, BRD8, MORF4L1, SHLD3, PNKP, HELQ, INO80C, PARP1, SHLD1, CCDC117, KHDC3L, RNF168, DHX9, DDX11, EGFR, ARID2, EYA4, ERCC6, EYA1, EYA2, EYA3, FANCB, FGF10, FOXM1, POGZ, FAM168A, SMCHD1, SIRT1, SPIDR, FUS, EPC2, INO80E, BABAM1, BRD7, TFPT, H2AX, HMGB1, MGMT, OOEP, NFRKB, NPAS2, PCNA, KMT5B, MRNIP, UCHL5, ACTL6B, SIRT6, PIA…
GOBP_POSITIVE_REGULATION_OF_DNA_REPLICATION	39	CDK2, NPM2, DBF4, FAF1, KAT7, BAZ1A, E2F7, DHX9, DNA2, EGF, EGFR, ENDOG, EREG, LPIN1, KCTD13, CIZ1, BRPF3, GLI1, GLI2, MAS1, ATF1, PCNA, ATRX, INO80, WIZ, MAP2K4, SSBP1, TNFAIP1, UCN, E2F8, ATAD5, STN1, CTC1, DBF4B, CDT1, CDC7, BCAR3, SMARCA5, CDK1
GOBP_REPLICATION_FORK_PROTECTION	10	DONSON, SMARCAL1, TIPIN, CAMSAP3, BLM, BRCA2, ZRANB3, FBH1, TIMELESS, ZNF830
GOBP_DNA_LIGATION_INVOLVED_IN_DNA_REPAIR	5	PNKP, LIG3, LIG4, XRCC4, NHEJ1
GOBP_R_LOOP_PROCESSING	6	NFAT5, PRIMPOL, SIRT7, SRPK2, DDX21, DDX23
GOBP_REGULATION_OF_DNA_TEMPLATED_DNA_REPLICATION	58	CDK2, ZMPSTE24, DBF4, KAT7, POLG2, E2F7, DACH1, ENDOG, CIZ1, FBXO5, DONSON, MCIDAS, NUGGC, LIG3, MCM2, MCM3, MCM4, MCM5, MCM6, MCM7, NBN, SMARCAL1, GMNN, PCNA, GINS2, ATRX, INO80, CHTF8, TIPIN, WRNIP1, AICDA, CAMSAP3, WIZ, SENP2, RFC2, RFC3, RFC4, RFC5, BCL6, CHTF18, BLM, GINS3, METTL4, SSBP1, BRCA2, DSCC1, E2F8, DBF4B, CDT1, CDC7, ZRANB3, GINS4, FBH1, TIMELESS, TICRR, ZNF830, SLFN11, GINS1
GOBP_DNA_STRAND_RESECTION_INVOLVED_IN_REPLICATION_FORK_PROCESSING	8	RAD50, ZNF365, SAMHD1, MRE11, NBN, BARD1, RBBP8, BRCA1
GOBP_DNA_REPAIR_DEPENDENT_CHROMATIN_REMODELING	6	KAT5, APLF, KDM1A, UBR5, SIRT7, TRIP12
GOBP_CELL_CYCLE_DNA_REPLICATION_INITIATION	5	MCM2, MCM3, MCM4, POLA1, GINS3
GOBP_MITOTIC_DNA_REPLICATION	14	ZMPSTE24, LIG1, MCM2, MCM3, MCM4, MCM6, RTF2, POLA1, RAD51, BCL6, GINS3, BRCA2, CDC45, GINS1
GOBP_NEGATIVE_REGULATION_OF_DNA_TEMPLATED_DNA_REPLICATION	16	FBXO5, DONSON, LIG3, SMARCAL1, GMNN, TIPIN, CAMSAP3, BCL6, BLM, BRCA2, CDT1, ZRANB3, FBH1, TIMELESS, ZNF830, SLFN11
GOBP_POSITIVE_REGULATION_OF_DNA_TEMPLATED_DNA_REPLICATION	13	CDK2, DBF4, E2F7, ENDOG, CIZ1, ATRX, INO80, WIZ, SSBP1, E2F8, DBF4B, CDT1, CDC7
GOCC_ORIGIN_RECOGNITION_COMPLEX	9	LRWD1, ORC6, ORC3, REPIN1, MCM2, ORC1, ORC2, ORC4, ORC5
GOCC_REPLICATION_FORK	66	CARM1, POLD3, CHEK1, WDHD1, TREX1, PARP1, EME1, DNMT1, EME2, PRIMPOL, POLA2, MMS22L, UHRF1, RPA4, DONSON, H2AX, MCM3, MRE11, NBN, TONSL, SMARCAL1, PCNA, TEX264, RTF2, POLA1, POLD1, POLD2, POLH, ETAA1, TIPIN, RADX, MCM10, PRIM1, PRIM2, DMAP1, RAD18, SMARCAD1, HMCES, CAMSAP3, POLD4, RAD51C, RAD51B, RAD51D, RFC1, RFC2, RFC3, RFC4, RFC5, BCL6, RPA1, RPA2, RPA3, BLM, TP53, TP53BP1, UBE2B, WRN, XRCC2, …
GOCC_DNA_REPLICATION_FACTOR_A_COMPLEX	5	RPA4, RPA1, RPA2, RPA3, STN1
GOCC_DNA_REPLICATION_FACTOR_C_COMPLEX	5	RFC1, RFC2, RFC3, RFC4, RFC5
GOCC_DNA_REPLICATION_PREINITIATION_COMPLEX	12	ORC3, MCM2, MCM3, MCM4, MCM5, MCM6, MCM7, GINS2, GINS3, CDC45, GINS4, GINS1
GOCC_NUCLEAR_REPLICATION_FORK	35	CARM1, POLD3, WDHD1, TREX1, PARP1, EME1, EME2, POLA2, MMS22L, RPA4, MCM3, TONSL, SMARCAL1, PCNA, POLA1, POLD1, POLD2, ETAA1, TIPIN, MCM10, PRIM1, PRIM2, SMARCAD1, CAMSAP3, POLD4, RPA1, RPA2, RPA3, STN1, MUS81, ZMIZ2, ZRANB3, SMARCA5, TIMELESS, BAZ1B
GOCC_DNA_REPAIR_COMPLEX	22	ASCC3, FANCD2, KDM1A, RCOR1, XRCC6, PAXX, LIG4, ATM, ASCC1, PHF21A, FANCI, PRKDC, DCLRE1C, BRCA1, BRCA2, TP53BP1, XRCC4, XRCC5, PALB2, NHEJ1, ASCC2, ATP23
GOMF_DNA_REPLICATION_ORIGIN_BINDING	16	KAT7, DHX9, DDX11, ORC3, HSPD1, MCM2, MCM5, ORC1, ORC2, ORC4, ORC5, POLA1, MCM10, CDC45, GRWD1, CDC6
HP_DEFECTIVE_DNA_REPAIR_AFTER_ULTRAVIOLET_RADIATION_DAMAGE	14	CARS1, DDB2, ERCC4, ERCC3, ERCC2, TARS1, RNF113A, ERCC6, GTF2H5, XPA, XPC, GTF2E2, ERCC5, MPLKIP
HP_ABNORMALITY_OF_DNA_REPAIR	18	CARS1, DDB2, ERCC4, ERCC3, FANCD2, ERCC2, TARS1, RNF113A, FANCC, FANCE, ERCC6, GTF2H5, FANCA, XPA, XPC, GTF2E2, ERCC5, MPLKIP
KAUFFMANN_DNA_REPAIR_GENES	230	ABL1, ALKBH1, ALKBH2, ALKBH3, APEX1, APEX2, APTX, ATM, ATP23, ATR, ATRX, BLM, BRCA1, BRCA2, BRIP1, CCNH, CDK7, CDKN1A, CETN2, CETN3, CHAF1A, CHAF1B, CHEK1, CHEK2, CIB1, CRY1, CRY2, CSNK1D, CSNK1E, DCLRE1A, DCLRE1B, DCLRE1C, DDB1, DDB2, DMC1, DUT, EME1, ENDOV, ERCC1, ERCC2, ERCC3, ERCC4, ERCC5, ERCC6, ERCC8, EXO1, FANCA, FANCB, FANCC, FANCD2, FANCE, FANCF, FANCG, FANCL, FANCM, FEN1, GADD45A, GADD4…
KAUFFMANN_DNA_REPLICATION_GENES	146	ABCF2, ACHE, BLM, BRCA1, CCL2, CCL3, CCL4, CD209, CD28, CDC34, CDC45, CDC6, CDC7, CDK2, CDK2AP1, CENPE, CENPF, CHAF1A, CHAF1B, CHRAC1, CHTF18, CLEC4M, CRYAB, CTBP1, CTBP2, CXCL8, CXCR6, DEK, DNTT, DUT, EGF, EIF5A, FEN1, GINS2, GMNN, HTATSF1, IGF1, IGHMBP2, KAT7, LAMTOR5, LIG1, LIG3, LIG4, MCM2, MCM3, MCM3AP, MCM4, MCM5, MCM6, MCM7, MCM8, MCM9, MSH2, MYBBP1A, NAP1L1, NCOA6, NFIA, NFIB, NFIC, NFIX,…
MATZUK_MEIOTIC_AND_DNA_REPAIR	39	ATM, BRWD1, CDC25B, CDK2, CKS2, CPEB1, DMC1, ERCC1, ERCC2, FANCA, FANCC, FANCG, FANCL, FMN2, GJA4, GPR3, HSF2, IKBKG, MEI1, MLH1, MLH3, MOS, MSH4, MSH5, NBN, NOS3, PMS2, PPP3R1, REC8, SGO2, SMC1B, SPO11, SYCP1, SYCP2, SYCP3, TOP3B, TRIP13, UBB, UBR2
WHITFIELD_CELL_CYCLE_M_G1	126	AFAP1, AGFG1, AGPAT3, AKAP13, AMD1, ANP32E, ANTXR1, AOC2, AOC3, BTBD3, C3orf62, C4A, CBX3, CCND1, CCSAP, CD24, CDC42, CDK7, CDKN3, CEP20, CEP70, CNIH4, CRYBA1, CTR9, CWC15, CYTH3, DCP1A, DCTN6, DEXI, DKC1, DNAJB6, DSP, DYNLL1, ELP3, ENTREP3, FOXK2, FRS2, FXR1, GATA2, GDF15, GRPEL1, GSE1, GSPT1, H2BC21, HIF1A, HMG20B, HSPA8, IFIT1, IFIT2, ILF2, JMJD1C, KDM5B, KIAA0586, KPNB1, KRAS, LARP1, LARP7, L…
KEGG_DNA_REPLICATION	36	DNA2, FEN1, LIG1, MCM2, MCM3, MCM4, MCM5, MCM6, MCM7, PCNA, POLA1, POLA2, POLD1, POLD2, POLD3, POLD4, POLE, POLE2, POLE3, POLE4, PRIM1, PRIM2, RFC1, RFC2, RFC3, RFC4, RFC5, RNASEH1, RNASEH2A, RNASEH2B, RNASEH2C, RPA1, RPA2, RPA3, RPA4, SSBP1
KEGG_HOMOLOGOUS_RECOMBINATION	28	BLM, BRCA2, EME1, MRE11, MUS81, NBN, POLD1, POLD2, POLD3, POLD4, RAD50, RAD51, RAD51B, RAD51C, RAD51D, RAD52, RAD54B, RAD54L, RPA1, RPA2, RPA3, RPA4, SEM1, SSBP1, TOP3A, TOP3B, XRCC2, XRCC3
KEGG_PYRIMIDINE_METABOLISM	98	AK3, CAD, CANT1, CDA, CMPK1, CMPK2, CTPS1, CTPS2, DCK, DCTD, DHODH, DPYD, DPYS, DTYMK, DUT, ENTPD1, ENTPD3, ENTPD4, ENTPD5, ENTPD6, ENTPD8, ITPA, NME1, NME1-NME2, NME2, NME3, NME4, NME5, NME6, NME7, NT5C, NT5C1A, NT5C1B, NT5C2, NT5C3A, NT5E, NT5M, NUDT2, PNP, PNPT1, POLA1, POLA2, POLD1, POLD2, POLD3, POLD4, POLE, POLE2, POLE3, POLE4, POLR1A, POLR1B, POLR1C, POLR1D, POLR1E, POLR1H, POLR2A, POLR2B,…
KEGG_MEDICUS_REFERENCE_DNA_REPLICATION_LICENSING	24	CCNA1, CCNA2, CCNE1, CCNE2, CDC45, CDC6, CDC7, CDK2, CDT1, DBF4, MCM2, MCM3, MCM4, MCM5, MCM6, MCM7, MTBP, ORC1, ORC2, ORC3, ORC4, ORC5, ORC6, TICRR
KEGG_MEDICUS_REFERENCE_DNA_REPLICATION_TERMINATION	21	CDC45, CUL2, ELOB, ELOC, GINS1, GINS2, GINS3, GINS4, LRR1, MCM2, MCM3, MCM4, MCM5, MCM6, MCM7, NPLOC4, PIF1, RBX1, UBB, UFD1, VCP
KEGG_MEDICUS_REFERENCE_ORIGIN_UNWINDING_AND_ELONGATION	30	CDC45, GINS1, GINS2, GINS3, GINS4, MCM10, MCM2, MCM3, MCM4, MCM5, MCM6, MCM7, PCNA, POLA1, POLA2, POLE, POLE2, POLE3, POLE4, PRIM1, PRIM2, RFC1, RFC2, RFC3, RFC4, RFC5, RPA1, RPA2, RPA3, WDHD1
REACTOME_ACTIVATION_OF_ATR_IN_RESPONSE_TO_REPLICATION_STRESS	37	ATR, ATRIP, CDC25A, CDC25C, CDC45, CDC6, CDC7, CDK2, CHEK1, CLSPN, DBF4, HUS1, MCM10, MCM2, MCM3, MCM4, MCM5, MCM6, MCM7, MCM8, ORC1, ORC2, ORC3, ORC4, ORC5, ORC6, RAD1, RAD17, RAD9A, RAD9B, RFC2, RFC3, RFC4, RFC5, RPA1, RPA2, RPA3
REACTOME_ASSEMBLY_OF_THE_ORC_COMPLEX_AT_THE_ORIGIN_OF_REPLICATION	68	H2AB1, H2AC14, H2AC18, H2AC19, H2AC20, H2AC4, H2AC6, H2AC7, H2AC8, H2AJ, H2AX, H2AZ2, H2BC1, H2BC10, H2BC11, H2BC12, H2BC12L, H2BC13, H2BC14, H2BC15, H2BC17, H2BC21, H2BC26, H2BC3, H2BC4, H2BC5, H2BC6, H2BC7, H2BC8, H2BC9, H3-3A, H3-3B, H3C1, H3C10, H3C11, H3C12, H3C13, H3C14, H3C15, H3C2, H3C3, H3C4, H3C6, H3C7, H3C8, H4C1, H4C11, H4C12, H4C13, H4C14, H4C15, H4C16, H4C2, H4C3, H4C4, H4C5, H4C6, …
REACTOME_CDC6_ASSOCIATION_WITH_THE_ORC_ORIGIN_COMPLEX	8	CDC6, MCM8, ORC1, ORC2, ORC3, ORC4, ORC5, ORC6
REACTOME_CELL_CYCLE	692	AAAS, ABL1, ABRAXAS1, ACD, ACTR1A, AHCTF1, AJUBA, AKAP9, AKT1, AKT2, AKT3, ALMS1, ANAPC1, ANAPC10, ANAPC11, ANAPC15, ANAPC16, ANAPC2, ANAPC4, ANAPC5, ANAPC7, ANKLE2, ANKRD28, ARPP19, ATM, ATR, ATRIP, ATRX, AURKA, AURKB, B9D2, BABAM1, BABAM2, BANF1, BARD1, BIRC5, BLM, BLZF1, BORA, BRCA1, BRCA2, BRCC3, BRIP1, BTRC, BUB1, BUB1B, BUB3, CABLES1, CC2D1B, CCNA1, CCNA2, CCNB1, CCNB2, CCND1, CCND2, CCND3,…
REACTOME_CHK1_CHK2_CDS1_MEDIATED_INACTIVATION_OF_CYCLIN_B_CDK1_COMPLEX	13	CCNB1, CDC25C, CDK1, CHEK1, CHEK2, SFN, WEE1, YWHAB, YWHAE, YWHAG, YWHAH, YWHAQ, YWHAZ
REACTOME_CONVERSION_FROM_APC_C_CDC20_TO_APC_C_CDH1_IN_LATE_ANAPHASE	20	ANAPC1, ANAPC10, ANAPC11, ANAPC15, ANAPC16, ANAPC2, ANAPC4, ANAPC5, ANAPC7, CDC14A, CDC16, CDC20, CDC23, CDC26, CDC27, FZR1, UBE2C, UBE2D1, UBE2E1, UBE2S
REACTOME_CYCLIN_A_B1_B2_ASSOCIATED_EVENTS_DURING_G2_M_TRANSITION	25	CCNA1, CCNA2, CCNB1, CCNB2, CCNH, CDC25A, CDC25B, CDC25C, CDK1, CDK2, CDK7, FOXM1, LCMT1, MNAT1, PKMYT1, PLK1, PPME1, PPP2CA, PPP2CB, PPP2R1A, PPP2R1B, PPP2R2A, PPP2R3B, WEE1, XPO1
REACTOME_DISEASES_OF_DNA_REPAIR	51	ATM, ATR, ATRIP, BARD1, BLM, BRCA1, BRCA2, BRIP1, DNA2, EXO1, HUS1, KAT5, MLH1, MRE11, MSH2, MSH3, MSH6, MUTYH, NBN, NEIL1, NEIL3, NTHL1, OGG1, PALB2, PMS2, RAD1, RAD17, RAD50, RAD51, RAD51AP1, RAD51B, RAD51C, RAD51D, RAD9A, RAD9B, RBBP8, RFC2, RFC3, RFC4, RFC5, RHNO1, RMI1, RMI2, RPA1, RPA2, RPA3, SEM1, TOP3A, TOPBP1, WRN, XRCC2
REACTOME_DISEASES_OF_MISMATCH_REPAIR_MMR	5	MLH1, MSH2, MSH3, MSH6, PMS2
REACTOME_DNA_DAMAGE_RECOGNITION_IN_GG_NER	38	ACTB, ACTL6A, ACTR5, ACTR8, CETN2, COPS2, COPS3, COPS4, COPS5, COPS6, COPS7A, COPS7B, COPS8, CUL4A, CUL4B, DDB1, DDB2, GPS1, INO80, INO80B, INO80C, INO80D, INO80E, MCRS1, NFRKB, PARP1, PARP2, RAD23A, RAD23B, RBX1, RPS27A, RUVBL1, TFPT, UBA52, UBB, UBC, XPC, YY1
REACTOME_DNA_REPAIR	332	ABL1, ABRAXAS1, ACD, ACTB, ACTL6A, ACTR5, ACTR8, ADPRS, ALKBH2, ALKBH3, ALKBH5, APBB1, APEX1, AQR, ASCC1, ASCC2, ASCC3, ATM, ATR, ATRIP, BABAM1, BABAM2, BAP1, BARD1, BAZ1B, BLM, BRCA1, BRCA2, BRCC3, BRIP1, CCNA1, CCNA2, CCNH, CDK2, CDK7, CENPS, CENPX, CETN2, CHD1L, CHEK1, CHEK2, CLSPN, COPS2, COPS3, COPS4, COPS5, COPS6, COPS7A, COPS7B, COPS8, CUL4A, CUL4B, DCLRE1A, DCLRE1B, DCLRE1C, DDB1, DDB2, D…
REACTOME_DNA_REPLICATION	187	ANAPC1, ANAPC10, ANAPC11, ANAPC15, ANAPC16, ANAPC2, ANAPC4, ANAPC5, ANAPC7, CCNA1, CCNA2, CCNE1, CCNE2, CDC16, CDC23, CDC26, CDC27, CDC45, CDC6, CDC7, CDK2, CDT1, CUL1, DBF4, DNA2, FEN1, FZR1, GINS1, GINS2, GINS3, GINS4, GMNN, H2AB1, H2AC14, H2AC18, H2AC19, H2AC20, H2AC4, H2AC6, H2AC7, H2AC8, H2AJ, H2AX, H2AZ2, H2BC1, H2BC10, H2BC11, H2BC12, H2BC12L, H2BC13, H2BC14, H2BC15, H2BC17, H2BC21, H2BC26…
REACTOME_DNA_REPLICATION_INITIATION	8	POLA1, POLA2, POLE, POLE2, POLE3, POLE4, PRIM1, PRIM2
REACTOME_DNA_REPLICATION_PRE_INITIATION	159	ANAPC1, ANAPC10, ANAPC11, ANAPC15, ANAPC16, ANAPC2, ANAPC4, ANAPC5, ANAPC7, CDC16, CDC23, CDC26, CDC27, CDC45, CDC6, CDC7, CDK2, CDT1, DBF4, FZR1, GMNN, H2AB1, H2AC14, H2AC18, H2AC19, H2AC20, H2AC4, H2AC6, H2AC7, H2AC8, H2AJ, H2AX, H2AZ2, H2BC1, H2BC10, H2BC11, H2BC12, H2BC12L, H2BC13, H2BC14, H2BC15, H2BC17, H2BC21, H2BC26, H2BC3, H2BC4, H2BC5, H2BC6, H2BC7, H2BC8, H2BC9, H3-3A, H3-3B, H3C1, H3C…
REACTOME_E2F_ENABLED_INHIBITION_OF_PRE_REPLICATION_COMPLEX_FORMATION	9	CCNB1, CDK1, MCM8, ORC1, ORC2, ORC3, ORC4, ORC5, ORC6
REACTOME_E2F_MEDIATED_REGULATION_OF_DNA_REPLICATION	22	CCNB1, CDK1, E2F1, MCM8, ORC1, ORC2, ORC3, ORC4, ORC5, ORC6, POLA1, POLA2, PPP2CA, PPP2CB, PPP2R1A, PPP2R1B, PPP2R3B, PRIM1, PRIM2, RB1, TFDP1, TFDP2
REACTOME_FANCONI_ANEMIA_PATHWAY	39	ATR, ATRIP, CENPS, CENPX, DCLRE1A, DCLRE1B, EME1, EME2, ERCC1, ERCC4, FAAP100, FAAP20, FAAP24, FAN1, FANCA, FANCB, FANCC, FANCD2, FANCE, FANCF, FANCG, FANCI, FANCL, FANCM, MUS81, POLN, RPA1, RPA2, RPA3, RPS27A, SLX1A, SLX1B, SLX4, UBA52, UBB, UBC, UBE2T, USP1, WDR48
REACTOME_FORMATION_OF_SENESCENCE_ASSOCIATED_HETEROCHROMATIN_FOCI_SAHF	17	ASF1A, CABIN1, CDKN1A, EP400, H1-0, H1-1, H1-2, H1-3, H1-4, H1-5, HIRA, HMGA1, HMGA2, LMNB1, RB1, TP53, UBN1
REACTOME_FORMATION_OF_TC_NER_PRE_INCISION_COMPLEX	53	AQR, CCNH, CDK7, COPS2, COPS3, COPS4, COPS5, COPS6, COPS7A, COPS7B, COPS8, CUL4A, CUL4B, DDB1, EP300, ERCC2, ERCC3, ERCC6, ERCC8, GPS1, GTF2H1, GTF2H2, GTF2H3, GTF2H4, GTF2H5, HMGN1, ISY1, MNAT1, POLR2A, POLR2B, POLR2C, POLR2D, POLR2E, POLR2F, POLR2G, POLR2H, POLR2I, POLR2J, POLR2K, POLR2L, PPIE, PRPF19, RBX1, RPS27A, TCEA1, UBA52, UBB, UBC, USP7, UVSSA, XAB2, XPA, ZNF830
REACTOME_G1_S_DNA_DAMAGE_CHECKPOINTS	68	ATM, CCNA1, CCNA2, CCNE1, CCNE2, CDC25A, CDK2, CDKN1A, CDKN1B, CDKN2A, CHEK1, CHEK2, COP1, MDM2, MDM4, PCBP4, PHF20, PSMA1, PSMA2, PSMA3, PSMA4, PSMA5, PSMA6, PSMA7, PSMA8, PSMB1, PSMB10, PSMB11, PSMB2, PSMB3, PSMB4, PSMB5, PSMB6, PSMB7, PSMB8, PSMB9, PSMC1, PSMC2, PSMC3, PSMC4, PSMC5, PSMC6, PSMD1, PSMD10, PSMD11, PSMD12, PSMD13, PSMD14, PSMD2, PSMD3, PSMD4, PSMD5, PSMD6, PSMD7, PSMD8, PSMD9, PS…
REACTOME_G2_M_DNA_DAMAGE_CHECKPOINT	94	ABRAXAS1, ATM, ATR, ATRIP, BABAM1, BABAM2, BARD1, BLM, BRCA1, BRCC3, BRIP1, CCNB1, CDC25C, CDK1, CHEK1, CHEK2, DNA2, EXO1, H2AX, H2BC1, H2BC10, H2BC11, H2BC12, H2BC12L, H2BC13, H2BC14, H2BC15, H2BC17, H2BC21, H2BC26, H2BC3, H2BC4, H2BC5, H2BC6, H2BC7, H2BC8, H2BC9, H3-4, H4C1, H4C11, H4C12, H4C13, H4C14, H4C15, H4C16, H4C2, H4C3, H4C4, H4C5, H4C6, H4C8, H4C9, HERC2, HUS1, KAT5, MDC1, MRE11, NBN, …
REACTOME_G2_M_DNA_REPLICATION_CHECKPOINT	5	CCNB1, CCNB2, CDK1, PKMYT1, WEE1
REACTOME_GAP_FILLING_DNA_REPAIR_SYNTHESIS_AND_LIGATION_IN_GG_NER	25	LIG1, LIG3, PCNA, POLD1, POLD2, POLD3, POLD4, POLE, POLE2, POLE3, POLE4, POLK, RFC1, RFC2, RFC3, RFC4, RFC5, RPA1, RPA2, RPA3, RPS27A, UBA52, UBB, UBC, XRCC1
REACTOME_HDR_THROUGH_SINGLE_STRAND_ANNEALING_SSA	37	ABL1, ATM, ATR, ATRIP, BARD1, BLM, BRCA1, BRIP1, DNA2, ERCC1, ERCC4, EXO1, HUS1, KAT5, MRE11, NBN, RAD1, RAD17, RAD50, RAD51, RAD52, RAD9A, RAD9B, RBBP8, RFC2, RFC3, RFC4, RFC5, RHNO1, RMI1, RMI2, RPA1, RPA2, RPA3, TOP3A, TOPBP1, WRN
REACTOME_HOMOLOGOUS_DNA_PAIRING_AND_STRAND_EXCHANGE	43	ATM, ATR, ATRIP, BARD1, BLM, BRCA1, BRCA2, BRIP1, CHEK1, DNA2, EXO1, HUS1, KAT5, MRE11, NBN, PALB2, RAD1, RAD17, RAD50, RAD51, RAD51AP1, RAD51B, RAD51C, RAD51D, RAD9A, RAD9B, RBBP8, RFC2, RFC3, RFC4, RFC5, RHNO1, RMI1, RMI2, RPA1, RPA2, RPA3, SEM1, TOP3A, TOPBP1, WRN, XRCC2, XRCC3
REACTOME_MITOTIC_SPINDLE_CHECKPOINT	111	AHCTF1, ANAPC1, ANAPC10, ANAPC11, ANAPC15, ANAPC16, ANAPC2, ANAPC4, ANAPC5, ANAPC7, AURKB, B9D2, BIRC5, BUB1, BUB1B, BUB3, CDC16, CDC20, CDC23, CDC26, CDC27, CDCA8, CENPA, CENPC, CENPE, CENPF, CENPH, CENPI, CENPK, CENPL, CENPM, CENPN, CENPO, CENPP, CENPQ, CENPS, CENPT, CENPU, CKAP5, CLASP1, CLASP2, CLIP1, DSN1, DYNC1H1, DYNC1I1, DYNC1I2, DYNC1LI1, DYNC1LI2, DYNLL1, DYNLL2, ERCC6L, INCENP, ITGB3BP…
REACTOME_RECOGNITION_OF_DNA_DAMAGE_BY_PCNA_CONTAINING_REPLICATION_COMPLEX	30	CUL4A, CUL4B, DDB1, DTL, PCNA, POLD1, POLD2, POLD3, POLD4, POLE, POLE2, POLE3, POLE4, RAD18, RBX1, RFC1, RFC2, RFC3, RFC4, RFC5, RPA1, RPA2, RPA3, RPS27A, UBA52, UBB, UBC, UBE2B, USP1, WDR48
REACTOME_SUMOYLATION_OF_DNA_REPLICATION_PROTEINS	46	AAAS, AURKA, AURKB, BIRC5, CDCA8, INCENP, NDC1, NUP107, NUP133, NUP153, NUP155, NUP160, NUP188, NUP205, NUP210, NUP214, NUP35, NUP37, NUP42, NUP43, NUP50, NUP54, NUP58, NUP62, NUP85, NUP88, NUP93, NUP98, PCNA, PIAS3, PIAS4, POM121, POM121C, RAE1, RANBP2, RANGAP1, SEC13, SEH1L, SUMO1, SUMO2, SUMO3, TOP1, TOP2A, TOP2B, TPR, UBE2I
REACTOME_TP53_REGULATES_TRANSCRIPTION_OF_DNA_REPAIR_GENES	62	ATF2, ATM, ATR, BRCA1, CCNH, CCNK, CCNT1, CCNT2, CDK12, CDK13, CDK7, CDK9, CHEK1, CTDP1, DDB2, ELL, ELOA, ELOA2, ELOB, ELOC, ERCC2, ERCC3, FANCC, FANCD2, FANCI, FOS, GTF2F1, GTF2F2, GTF2H1, GTF2H2, GTF2H3, GTF2H4, GTF2H5, JUN, MDC1, MLH1, MNAT1, MSH2, NELFA, NELFB, NELFCD, NELFE, PMS2, POLR2A, POLR2B, POLR2C, POLR2D, POLR2E, POLR2F, POLR2G, POLR2H, POLR2I, POLR2J, POLR2K, POLR2L, RAD51D, SSRP1, S…
WP_DNA_REPAIR_PATHWAYS_FULL_NETWORK	120	APEX1, APEX2, ATM, ATR, BRCA1, BRCA2, BRIP1, CCNH, CDK7, CENPS, CENPX, CETN2, CHEK1, CUL4A, CUL4B, DCLRE1C, DDB1, DDB2, ERCC1, ERCC2, ERCC3, ERCC4, ERCC5, ERCC6, ERCC8, EXO1, FAAP100, FAAP24, FAN1, FANCA, FANCB, FANCC, FANCD2, FANCE, FANCF, FANCG, FANCI, FANCL, FANCM, FEN1, GTF2H1, GTF2H2, GTF2H2C, GTF2H3, GTF2H4, GTF2H5, H2AX, HMGB1, LIG1, LIG3, LIG4, MBD4, MGMT, MLH1, MNAT1, MPG, MRE11, MSH2, M…
WP_DNA_REPLICATION	42	CDC45, CDC6, CDC7, CDK2, CDT1, DBF4, GMNN, MCM10, MCM2, MCM3, MCM4, MCM5, MCM6, MCM7, ORC1, ORC2, ORC3, ORC4, ORC5, ORC6, PCNA, POLA1, POLA2, POLD1, POLD2, POLD3, POLD4, POLE, POLE2, PRIM1, PRIM2, RFC1, RFC2, RFC3, RFC4, RFC5, RPA1, RPA2, RPA3, RPA4, UBA52, UBC
HALLMARK_DNA_REPAIR	150	POLR2H, POLR2A, POLR2G, POLR2E, POLR2J, POLR2F, POLR2C, POLR2K, GTF2H3, POLR2D, ERCC3, DDB2, POLR1C, XPC, PCNA, POLR2I, SUPT4H1, POLD3, POLR3GL, POLR3C, GTF2B, POLR1D, NCBP2, NELFE, GTF2F1, ERCC5, LIG1, ERCC1, ERCC4, POLD4, NELFB, RFC2, ELL, TAF10, RRM2B, SUPT5H, RPA3, SNAPC5, SSRP1, RFC3, RPA2, ELOA, TAF12, NELFCD, TAF13, TAF6, TAF9, GTF2A2, VPS37D, NME1, RNMT, ERCC2, POLE4, VPS37B, NT5C3A, SNAP…

## Sheet: Supp Table 4 - RS CC GSEA
Supplementary Table S4: Tumorigenic Replication Stress Score associated enrichment of cell cycle-related gene sets in the gene ontology biological process (GOBP) and hallmark collections in primary tumors (TCGA) and cell lines (CCLE).
pathway	padj	NES	size	dataset
HALLMARK E2F targets	0.000288047	-1.7337	189	CCLE
HALLMARK MYC targets V1	0.00523081	-1.58349	193	CCLE
GOBP negative regulation of mitotic cell cycle phase transition	0.0121538	-1.56675	150	CCLE
HALLMARK G2M checkpoint	0.0196501	-1.49926	177	CCLE
GOBP negative regulation of cell cycle process	0.0599081	-1.37518	239	CCLE
GOBP mitotic cell cycle checkpoint signaling	0.243092	-1.30005	114	CCLE
GOBP negative regulation of mitotic cell cycle	0.177248	-1.29597	186	CCLE
GOBP regulation of mitotic cell cycle phase transition	0.159048	-1.27372	281	CCLE
GOBP mitotic cell cycle phase transition	0.266982	-1.18677	376	CCLE
GOBP cell cycle checkpoint signaling	0.443626	-1.18073	153	CCLE
GOBP cell cycle G2M phase transition	0.485551	-1.17122	122	CCLE
GOBP regulation of cell cycle G2M phase transition	0.514624	-1.15202	88	CCLE
HALLMARK MYC targets V2	0.514624	-1.13699	56	CCLE
GOBP negative regulation of cell cycle	0.514624	-1.09655	305	CCLE
GOBP regulation of cell cycle phase transition	0.514624	-1.0865	350	CCLE
GOBP meiotic cell cycle process	0.544346	-1.08454	122	CCLE
GOBP cell cycle phase transition	0.514624	-1.06668	450	CCLE
GOBP meiotic cell cycle	0.593731	-1.05584	169	CCLE
GOBP negative regulation of cell cycle G2M phase transition	0.625563	-1.04815	52	CCLE
GOBP cell cycle DNA replication	0.628338	-1.04058	39	CCLE
GOBP regulation of mitotic cell cycle	0.955362	-0.940393	414	CCLE
GOBP positive regulation of cell cycle process	0.994468	-0.822604	203	CCLE
GOBP regulation of mitotic cell cycle spindle assembly checkpoint	0.977374	-0.788354	19	CCLE
GOBP positive regulation of cell cycle phase transition	0.994468	-0.648751	95	CCLE
GOBP chromosome organization involved in meiotic cell cycle	0.994468	-0.637229	42	CCLE
GOBP meiosis I cell cycle process	0.994468	0.79513	70	CCLE
GOBP regulation of cell cycle checkpoint	0.977374	0.812093	41	CCLE
GOBP positive regulation of cell cycle G2M phase transition	0.977374	0.815698	27	CCLE
GOBP positive regulation of cell cycle	0.994468	0.839831	265	CCLE
HALLMARK MYC targets V1	0.399382	1.02771	195	TCGA
GOBP positive regulation of cell cycle checkpoint	0.62447	1.07186	17	CCLE
GOBP negative regulation of cell cycle	0.000945319	1.39995	331	TCGA
GOBP regulation of mitotic cell cycle	6.48543e-05	1.41351	438	TCGA
HALLMARK MYC targets V2	0.0468677	1.42198	53	TCGA
GOBP positive regulation of cell cycle phase transition	0.0124091	1.45101	100	TCGA
GOBP regulation of mitotic cell cycle phase transition	2.37682e-05	1.54875	297	TCGA
GOBP negative regulation of mitotic cell cycle	0.00021693	1.56039	197	TCGA
GOBP negative regulation of mitotic cell cycle phase transition	0.000483392	1.56808	157	TCGA
GOBP mitotic cell cycle phase transition	9.43328e-08	1.63556	398	TCGA
GOBP positive regulation of cell cycle	2.80115e-06	1.64241	282	TCGA
GOBP negative regulation of cell cycle G2M phase transition	0.00588347	1.68728	55	TCGA
GOBP positive regulation of cell cycle G2M phase transition	0.0151879	1.69517	29	TCGA
GOBP regulation of cell cycle phase transition	2.95678e-08	1.70149	380	TCGA
GOBP positive regulation of cell cycle process	1.44189e-05	1.71692	215	TCGA
GOBP cell cycle phase transition	2.67378e-10	1.72209	486	TCGA
GOBP negative regulation of cell cycle process	2.20099e-06	1.72256	259	TCGA
GOBP regulation of mitotic cell cycle spindle assembly checkpoint	0.0117863	1.81767	19	TCGA
GOBP regulation of cell cycle G2M phase transition	0.000152046	1.83587	96	TCGA
GOBP cell cycle G2M phase transition	2.83366e-05	1.83803	135	TCGA
GOBP positive regulation of cell cycle checkpoint	0.00779321	1.88152	18	TCGA
GOBP regulation of cell cycle checkpoint	0.000166239	2.08013	44	TCGA
GOBP mitotic cell cycle checkpoint signaling	3.00356e-07	2.0877	123	TCGA
GOBP cell cycle checkpoint signaling	7.94061e-09	2.14634	167	TCGA
GOBP meiotic cell cycle	2.65413e-12	2.38277	182	TCGA
GOBP meiotic cell cycle process	1.39812e-10	2.38963	138	TCGA
GOBP cell cycle DNA replication	3.92231e-06	2.40159	37	TCGA
GOBP chromosome organization involved in meiotic cell cycle	3.00356e-07	2.47894	45	TCGA
GOBP meiosis I cell cycle process	1.47648e-09	2.56173	77	TCGA
HALLMARK G2M checkpoint	8.93418e-25	3.00567	195	TCGA
HALLMARK E2F targets	8.36261e-26	3.04825	192	TCGA

## Sheet: Supp Table 5 - TRSS MMR protein
Supplementary Table S5: Association of MMR protein expression to the TRSS.
Protein	cor	pval	qval
MSH6	0.302	6.42e-24	3.33e-20
MSH2	0.282	5.3e-21	1.2e-17
MLH1	0.147	3.48e-06	5.37e-05
PMS1	0.116	0.000408	0.00316
MSH3	0.092	0.00258	0.0146
PMS2	0.088	0.00615	0.0295
MLH3	-0.092	0.17	0.356
